# Supplementary material for: Potentially Functional Variants of DCTD and ENTPD2 in the Metabolism of Nucleotide Pathway Genes Predict Survival of HBV-Related Hepatocellular Carcinoma Patients
Source: Cancers (Basel). 2026 Jul 14;18(14):2253. doi: 10.3390/cancers18142253 (PMC13407333; doi:10.3390/cancers18142253)
Supplement: Supplementary file 1 [file cancers-18-02253-s001.zip]

Archive with 1 entries (1 files):
- cancers-4385358-Supplementary Materials.pdf
